# Supplementary material for: Mutation breeding of Aspergillus niger by atmospheric room temperature plasma to enhance phosphorus solubilization ability
Source: PeerJ. 2022 Mar 22;10:e13076. doi: 10.7717/peerj.13076 (PMC8953557; doi:10.7717/peerj.13076)
Supplement: Supplemental Information 1 [file peerj-10-13076-s001.zip › Raw Data.xlsx]

## Sheet: ARTP mutagenesis
Time (s)	fatality/%	positive mutation rate%
0	0	0
30	11	0
60	23	7.51
90	29	19.14
120	37	25.53
150	50	15.47
180	62	16.31
210	74	9.63
240	85	6.38
270	89	0
300	91	0

## Sheet: IAA
IAA	xj	xj90-32	xj120-12	xj120-31	xj180-22
Three repetitions	11.56	10.9	12.67	11.77	10.51
	11.45	10.4	12.44	12.55	10.34
	10.53	9.6	11.97	11.35	11.16
Average	11.18	10.3	12.36	11.89	10.67
SD	0.2841	0.2921	0.3234	0.2943	0.4567

## Sheet: Soluble P content and pH
Incubation time (d)	xj	xj90-32	xj120-12	xj120-31	xj180-22	SD	xj	xj90-32	xj120-12	xj120-31	xj180-22
0	3.2	3.2	3.2	3.2	3.2	0	0.0707	0.0707	0.0707	0.0707	0.0707
1	414	440.2	466.7	450.2	470	1	3.00117	4.0679	4.9505	20.9495	9.4103
2	485.2	510.8	562.5	537.6	593.9	2	11.2588	7.36557	10.1772	8.75056	6.35821
3	492.6	582.2	602.6	597.8	632.3	3	2.85818	10.9704	18.4667	2.42178	6.74196
4	515	632.1	677.1	650.2	700.4	4	10.566	5.84319	3.20372	9.6438	6.1913
5	554.3	744.4	787.6	769.9	810.9	5	15.0685	37.6547	29.0614	9.91158	27.3955
6	516	721.4	735.7	735.7	758	6	9.97478	8.04518	15.5002	14.2321	7.69927
7	511.7	678.1	707.5	699.4	730.8	7	10.0376	24.4137	5.27816	19.7346	22.8582
Incubation time (d)	xj	xj90-32	xj120-12	xj120-31	xj180-22	SD	xj	xj90-32	xj120-12	xj120-31	xj180-22
0	7.2	7.21	7.29	7.2	7.25	0	0.0547812	0.0385901	0.0551741	0.02	0.0508938
1	3.5	3.68	3.55	3.86	3.09667	1	0.064507	0.07631	0.073866	0.06	0.0858181
2	2.14667	2.03	1.87667	2.05667	2.12333	2	0.022222	0.08944	0.089119	0.056667	0.026318
3	1.99667	1.99667	1.83333	1.88333	1.96333	3	0.00434	0.08704	0.08408	0.083333	0.001171
4	1.90333	1.84	1.80667	1.86333	1.88667	4	0.0549006	0.0357	0.0351772	0.063333	0.08938
5	1.9	1.9	1.88333	1.86667	1.91	5	0.00434	0.08704	0.08408	0.066667	0.001171
6	1.95	1.92	1.83333	1.88	1.87333	6	0.0549006	0.0357	0.051772	0.08	0.08938
7	1.93	1.86	1.83667	1.89667	1.90667	7	0.064507	0.07631	0.073866	0.076667	0.058181

## Sheet: Carbon source
Carbon source	xj	xj90-32	xj120-12	xj120-31	xj180-22	SD	xj	xj90-32	xj120-12	xj120-31	xj180-22
Glucose	528.673	746.634	788.932	770.725	805.56	Glucose	15.0685	37.6547	29.0614	9.91158	27.3955
Sucrose	496.926	617.294	671.249	655.761	628.252	Sucrose	9.97478	8.04518	15.5002	14.2321	7.69927
Maltose	463.049	554.142	542.816	558.35	569.676	Maltose	4.8219	18.3755	4.41365	12.7575	7.97982
Lactose	16.6019	4.30421	27.2816	2.36246	13.6893	Lactose	2.85818	1.58543	3.45537	6.45629	4.84357
Starch	127.929	39.5793	158.673	141.521	96.8608	Starch	11.4693	3.10b	27.2345	27.5784	14.6656
Concentration	xj	xj90-32	xj120-12	xj120-31	xj180-22	SD	xj	xj90-32	xj120-12	xj120-31	xj180-22
0	0	0	0	0	0	0	0	0	0	0	0
0.005	456.731	469.353	500.097	395.89	394.272	0.005	5.15773	15.3003	24.4137	26.3582	21.5854
0.01	520.65	739.961	780.162	768.576	799.709	0.01	5.71635	26.9107	19.2037	21.6502	35.5945
0.05	441.45	540.55	548.964	545.964	560.162	0.05	21.1577	4.84357	26.5482	12.0308	5.3959
0.1	506.278	622.427	699.45	625.987	658.35	0.1	10.0376	24.4137	5.27816	19.7346	22.8582
0.15	607.217	850.906	794.66	800.841	850.906	0.15	20.7839	17.3003	5.19818	28.5501	6.83453

## Sheet: Nitrogen source
Nitrogen source	xj	xj90-32	xj120-12	xj120-31	xj180-22	SD	xj	xj90-32	xj120-12	xj120-31	xj180-22
beef extract	518.592	689.194	725.592	720.155	714.23	beef extract	4.64489	7.56202	5.56785	6.29198	11.5512
sodium nitrate	488.35	654.207	669.191	658.77	671.424	sodium nitrate	10.3964	6.74196	15.3985	4.0679	3.74623
ammonium sulfate	527.223	740.485	786.084	772.718	807.346	ammonium sulfate	12.3572	16.872	7.04581	19.5126	21.6502
potassium nitrate	471.877	635.761	664.887	675.275	655.502	potassium nitrate	5.3959	12.3402	7.94035	6.15738	3.20372
carbamide	450.974	651.133	667.087	684.693	650.777	carbamide	1.8307	12.7411	11.1826	17.9404	2.0746
concentration	xj	xj90-32	xj120-12	xj120-31	xj180-22	SD	xj	xj90-32	xj120-12	xj120-31	xj180-22
0	136.117	183.528	208.835	185.738	170.647	0	6.91073	1.99496	4.75629	10.5934	8.83916
0.0005	421.262	486.343	536.9	469.871	460.615	0.0005	11.2588	7.36557	10.1772	8.75056	6.35821
0.005	555.825	745.534	783.883	759.159	801.628	0.005	2.85818	10.9704	18.4667	2.42178	6.74196
0.01	479.019	614.984	635.696	635.049	612.718	0.01	10.566	5.84319	3.20372	9.6438	6.1913
0.05	397.346	482.298	485.534	451.812	465.34	0.05	3.00117	4.0679	4.9505	20.9495	9.4103
0.1	239.029	251.553	269.081	245.482	233.43	0.1	8.52418	7.04581	8.63744	9.00537	1.65017

## Sheet: Nacl, temperature and pH
Nacl concentration	xj	xj90-32	xj120-12	xj120-31	xj180-22	SD	xj	xj90-32	xj120-12	xj120-31	xj180-22
0	361.262	462.168	465.21	422.621	519.126	0	24.7525	9.20415	17.7754	19.3578	11.776
0.01	551.036	772.88	810.728	790.265	822.589	0.01	9.38969	17.1566	6.7118	11.2657	17.4637
0.02	442.621	617.961	612.142	590.906	638.285	0.02	10.6649	9.75652	7.72295	30.0966	13.6461
0.03	367.799	496.214	476.731	451.553	524.078	0.03	18.1602	4.19465	3.09193	8.8273	14.9668
0.04	325.631	446.699	454.466	416.783	436.343	0.04	11.9768	9.61116	11.4327	18.5246	13.9647
0.05	288.063	375.502	330.194	358.997	379.709	0.05	11.9515	18.6951	15.9183	10.5265	13.0437
0.06	125.918	197.994	211.715	147.346	199.061	0.06	15.4708	7.36557	18.2066	15.5002	17.9513
Temperature	xj	xj90-32	xj120-12	xj120-31	xj180-22	SD	xj	xj90-32	xj120-12	xj120-31	xj180-22
20℃	503.786	616.654	565.718	586.699	598.123	20℃	4.00145	13.4808	13.9287	20.9511	7.46851
25℃	530.971	728.706	744.725	737.346	757.379	25℃	19.9934	14.7166	34.5749	26.675	13.6851
30℃	540.939	750.388	785.696	771.133	794.887	30℃	12.1816	17.5926	26.5806	18.623	11.8731
35℃	616.019	785.275	843.091	802.168	814.466	35℃	25.4618	16.0627	13.7908	7.61227	19.8179
40℃	530.291	578.091	643.463	629.903	728.304	40℃	22.2485	12.7164	16.4445	17.309	12.818
50℃	32.7832	38.6084	34.4013	36.6667	36.0194	50℃	4.0679	4.77826	0.457674	1.65017	3.45537
pH	xj	xj90-32	xj120-12	xj120-31	xj180-22	SD	xj	xj90-32	xj120-12	xj120-31	xj180-22
pH3	16.3107	19.4563	28.2265	31.2945	13.657	pH3	2.54781	2.3859	4.55174	1.99496	1.50894
pH5	334.531	306.997	365.405	316.602	338.44	pH5	12.6451	16.1763	19.7387	7.56202	9.85818
pH7	541.65	758.511	782.071	777.379	812.922	pH7	12.2222	20.5894	21.8912	21.2779	17.2632
pH9	486.796	640.291	676.084	642.492	591.877	pH9	12.0043	17.387	16.1841	8.83916	3.00117
pH11	403.01	567.411	522.427	507.54	469.353	pH11	5.54901	11.1357	8.35177	25.6175	15.0894

## Sheet: Plant growth
Plant height	CK	xj	xj90-32	xj120-12	xj120-31	xj180-22
Three repetitions	18.25	22.1	25.8	28.4	20.2	24.9
	15.62	19.1	24.7	26.6	19.1	22.9
	14.31	19.1	23.9	26.3	20.1	22.7
Average	16.06	20.1	24.8	27.1	19.8	23.5
SD	1.63831	1.41421	0.778888	0.927362	0.496655	0.993311
Root length	CK	xj	xj90-32	xj120-12	xj120-31	xj180-22
Three repetitions	6.5	9.6	11.6	13.2	12.1	11.1
	5.2	8.2	10.1	12.5	10.2	12.1
	4.8	7.7	9.8	12.7	11.3	9.8
Average	5.5	8.5	10.5	12.8	11.2	11
SD	0.725718	0.804156	0.787401	0.294392	0.778888	0.94163
Dry weight	CK	xj	xj90-32	xj120-12	xj120-31	xj180-22
Three repetitions	0.21	0.38	0.44	0.52	0.36	0.43
	0.25	0.41	0.41	0.48	0.36	0.38
	0.23	0.35	0.38	0.47	0.39	0.36
Average	0.23	0.38	0.41	0.49	0.37	0.39
SD	0.0163299	0.0244949	0.0244949	0.0216025	0.0141421	0.0294392
Fresh weight	CK	xj	xj90-32	xj120-12	xj120-31	xj180-22
Three repetitions	3.16	3.98	4.43	5.43	4.62	5.25
	3.16	4.12	4.11	5.31	4.11	4.96
	3.01	3.48	4.21	5.01	4.23	4.73
Average	3.11	3.86	4.25	5.25	4.32	4.98
SD	0.0707107	0.274712	0.133666	0.176635	0.217715	0.21276

## Sheet: Chlorophyll and soluble protein
Chlorophyll content	CK	xj	xj90-32	xj120-12	xj120-31	xj180-22
Three repetitions	17.45	20.41	22	23.11	21.17	25.75
	17.17	19.11	21	23.05	20.08	24.52
	15.45	19.01	20	21.52	19.59	24.61
Average	16.69	19.51	21	22.56	20.28	24.96
SD	0.884232	0.637704	0.816497	0.735799	0.660353	0.559821
Soluble protein content	CK	xj	xj90-32	xj120-12	xj120-31	xj180-22
Three repetitions	0.221	0.24	0.248	0.25	0.246	0.246
	0.203	0.22	0.238	0.24	0.221	0.222
	0.197	0.21	0.225	0.23	0.235	0.258
Average	0.207	0.23	0.237	0.24	0.234	0.242
SD	0.010198	0.0697615	0.0094163	0.00816497	0.0102307	0.0212289

## Sheet: Soil content
Soil content	CK	xj	xj90-32	xj120-12	xj120-31	xj180-22
Three repetitions	7.38	13.92	16.25	19.14	16.44	14.15
	6.64	12.81	15.32	18.26	15.43	13.78
	6.62	11.82	14.12	18.22	15.11	12.99
Average	6.88	12.85	15.23	18.54	15.66	13.64
SD	0.353648	0.857788	0.871894	0.424578	0.566804	0.483804
